# Supplementary material for: Evidence‐based use of scalable biomarkers to increase diagnostic efficiency and decrease the lifetime costs of autism
Source: Autism Res. 2021 Mar 8;14(6):1271–83. doi: 10.1002/aur.2498 (PMC8251791; doi:10.1002/aur.2498)
Supplement: Supplementary file 3 — Appendix S3. Supporting Information. [file AUR-14-1271-s001.zip]

Archive with 7 entries (4 files):
- Supplemental Spreadsheet/
- Supplemental Spreadsheet/.DS_Store
- __MACOSX/
- __MACOSX/Supplemental Spreadsheet/
- __MACOSX/Supplemental Spreadsheet/._.DS_Store
- Supplemental Spreadsheet/Education and Medical ASD Cost Savings ASD in the US 20200913.xlsx
- __MACOSX/Supplemental Spreadsheet/._Education and Medical ASD Cost Savings ASD in the US 20200913.xlsx
