# Supplementary material for: Evidence‐based use of scalable biomarkers to increase diagnostic efficiency and decrease the lifetime costs of autism
Source: Autism Res. 2021 Mar 8;14(6):1271–83. doi: 10.1002/aur.2498 (PMC8251791; doi:10.1002/aur.2498)
Supplement: Supplementary file 3 — Appendix S3. Supporting Information. [file AUR-14-1271-s001.zip › Supplemental Spreadsheet/Education and Medical ASD Cost Savings ASD in the US 20200913.xlsx]

## Sheet: Education Cost Savings
	Annual US Education Cost Savings with EIBI
	PV of Average Cost Savings Per ASD Student	208196	pvECS
	Cost Savings in Education	1.33681e+10
	Cost Savings for US Department of Education	1.20313e+09
	Cost Savings for States	6.01563e+09
	Cost Savings for Local Districts	6.14931e+09
	Epigenetic Diagnostic ROC AUC	0.86
									Education									Education
	Assumptions:								ASD Costs With EIBI				TOTALS ==>	331965	505363	421692		ASD Costs Without EIBI				TOTALS ==>	522542	795486	663781
		Post	Without
	Category	EIBI	EIBI										Intensive									Intensive
	Regular Development	0.29	0.11						Child	Analysis	Inflation	Special	Special	Nominal	Inflation	Present		Child	Analysis	Inflation	Special	Special		Inflation	Present
	Special Education	0.34	0.08						Age	Year	Adjustment	Education	Education	Total	Adjusted	Value		Age	Year	Adjustment	Education	Education	Total	Adjusted	Value
	Intensive Special Education	0.37	0.81						2	1	1			0	0	0		2	1	1			0	0	0
	Peters-Scheffer et al 2012								3	2	1.03742			0	0	0		3	2	1.03742			0	0	0
									4	3	1.07624			0	0	0		4	3	1.07624			0	0	0
	Average Age of Initiation of EIBI (Yr)	2							5	4	1.11651	6147.35	13380	19527.3	21802.5	20813.2		5	4	1.11651	1446.43	29291.3	30737.8	34319.1	32761.8
	Average Tenor of EIBI (years)	3							6	5	1.15829	6147.35	13380	19527.3	22618.4	21260.4		6	5	1.15829	1446.43	29291.3	30737.8	35603.4	33465.7
	Jacobson et al 1998								7	6	1.20164	6147.35	13380	19527.3	23464.8	21717.1		7	6	1.20164	1446.43	29291.3	30737.8	36935.6	34184.7
									8	7	1.2466	6147.35	13380	19527.3	24342.8	22183.7		8	7	1.2466	1446.43	29291.3	30737.8	38317.8	34919.2
	EIBI Cost/Year	45000	BCBA at $30/hr for 30hrs/week for 50 weeks/yr						9	8	1.29325	6147.35	13380	19527.3	25253.7	22660.3		9	8	1.29325	1446.43	29291.3	30737.8	39751.6	35669.4
	Chasson, Harris and Neely 2007								10	9	1.34164	6147.35	13380	19527.3	26198.7	23147.2		10	9	1.34164	1446.43	29291.3	30737.8	41239.1	36435.8
									11	10	1.39185	6147.35	13380	19527.3	27179.1	23644.5		11	10	1.39185	1446.43	29291.3	30737.8	42782.3	37218.6
	Percentage of ASD with ID	0.31							12	11	1.44393	6147.35	13380	19527.3	28196.1	24152.5		12	11	1.44393	1446.43	29291.3	30737.8	44383.2	38018.2
	Dawson 2013; CDC 2012								13	12	1.49796	6147.35	13380	19527.3	29251.2	24671.4		13	12	1.49796	1446.43	29291.3	30737.8	46044	38835
									14	13	1.55402	6147.35	13380	19527.3	30345.8	25201.5		14	13	1.55402	1446.43	29291.3	30737.8	47767	39669.4
									15	14	1.61217	6147.35	13380	19527.3	31481.3	25742.9		15	14	1.61217	1446.43	29291.3	30737.8	49554.4	40521.7
									16	15	1.67249	6147.35	13380	19527.3	32659.4	26296		16	15	1.67249	1446.43	29291.3	30737.8	51408.8	41392.3
	Marginal Annual Cost - Special Education	2012	2020						17	16	1.73508	6147.35	13380	19527.3	33881.5	26861		17	16	1.73508	1446.43	29291.3	30737.8	53332.5	42281.6
	Pre-School (3-5)	31460	40687.4	2012 data from Buescher et al 2014					18	17	1.80001	6147.35	13380	19527.3	35149.3	27438.1		18	17	1.80001	1446.43	29291.3	30737.8	55328.2	43190
	School Age (6-21)	13980	18080.4	SE					19	18	1.86736	6147.35	13380	19527.3	36464.6	28027.6		19	18	1.86736	1446.43	29291.3	30737.8	57398.5	44117.9
	Adults (>21)	0	0						20	19	1.93724	6147.35	13380	19527.3	37829.1	28629.8		20	19	1.93724	1446.43	29291.3	30737.8	59546.4	45065.8
									21	20	2.00973	6147.35	13380	19527.3	39244.7	29244.9		21	20	2.00973	1446.43	29291.3	30737.8	61774.6	46034
	Marginal Annual Cost - Intensive Special Education	2012	2020
	Pre-School (0-5)	62920	81374.9	2012 data from Buescher et al 2014
	School Age (6-21)	27961	36162.2	ISE
	Adults (>21)	0	0
	Annual Number of Births in US	3788325	Vital Statistics Rapid Release May 2018
	ASD Prevelance (1/59)	0.0169492	CDC ASD Surveilance Report
	Number of Annual ASD Diagnoses in US	64208.9
	Percentage of Children Insured by Medicaid	0.45	https://ccf.georgetown.edu/2016/12/13/fact-sheet-medicaids-role-for-young-children/
	Percentage of Special Education Paid by US Dept Ed	0.09	State Special Education Finance Systems (2003). Center for Special Education Finance. Retrieved from https://files.eric.ed.gov/fulltext/ED522076.pdf]. https://fas.org/sgp/crs/misc/R44624.pdf
	Percentage of Special Education Paid by States	0.45	"
	Percentage of Special Education Paid by Local Districts	0.46	"
	Discount Rate (30 Yr UST)	0.0156	30-year UST as of March 5, 2020		YLD
	Rate of Inflation (Elementary And High School Tuition And Fees)		EI	https://www.in2013dollars.com/Elementary-and-high-school-tuition-and-fees/price-inflation
	Year	Rate	Multiplier
	1995	0.0684	1
	1996	0.0524	1.0684
	1997	0.056	1.12438
	1998	0.0687	1.18735
	1999	0.0631	1.26892
	2000	0.069	1.34899
	2001	0.0649	1.44207
	2002	0.0692	1.53566
	2003	0.0665	1.64193
	2004	0.0673	1.75112
	2005	0.0654	1.86897
	2006	0.0581	1.9912
	2007	0.0552	2.10688
	2008	0.0577	2.22319
	2009	0.0522	2.35146
	2010	0.0401	2.47421
	2011	0.0378	2.57342
	2012	0.0357	2.6707
	2013	0.0366	2.76604
	2014	0.0389	2.86728
	2015	0.0386	2.97882
	2016	0.0351	3.0938
	2017	0.0359	3.20239
	2018	0.0412	3.31736
	2019	0.0343	3.45403
	Inflation Estimate (10yr Ave)	0.03742

## Sheet: Medical Cost Savings
	Annual US Medical Cost Savings with EIBI
	PV of Average Cost Savings Per ASD Patient	370827	pvMRCS
	Cost Savings in Medical and Residential Care	2.38104e+10
	Cost Savings for US Department of HHS (Medicaid)	8.56102e+09
	Cost Savings for State Medicaid	2.62986e+09
	Epigenetic Diagnostic ROC AUC	0.86
										Medical/Accomodation/Residential									Medical/Accomodation/Residential
	Assumptions:		MMRC							ASD Costs With EIBI				TOTALS ==>	1.99575e+06	5.06454e+06	3.04912e+06		ASD Costs Without EIBI				TOTALS ==>	2.22165e+06	5.89028e+06	3.48031e+06
		Marginal Costs Without ID			Marginal Costs With ID
		Starting Ages (Years)			Starting Ages (Years)									Total									Total
	Cost Category (2012)	2	6	18	2	6	18			Child	Analysis	Inflation		Med/Res	Nominal	Inflation	Present		Child	Analysis	Inflation		Med/Res	Nominal	Inflation	Present
	Residential Care (Medicaid)	952	4758	18080	1903	9516	36161			Age	Year	Adjustment	EIBI	Expenses	Total	Adjusted	Value		Age	Year	Adjustment	EIBI	Expenses	Total	Adjusted	Value
	Medical Sevices (excluding behavioral therapies)	6467	9053	13579.5	12933	18106	27159			2	1	1	45000	13400.5	58400.5	58400.5	58400.5		2	1	1	0	13400.5	13400.5	13400.5	13400.5
	2012 data from Buescher et al 2014									3	2	1.03021	45000	13400.5	58400.5	60164.8	59240.7		3	2	1.03021	0	13400.5	13400.5	13805.4	13593.3
	Cost Category (2020)	2	6	18	2	6	18			4	3	1.06133	45000	13400.5	58400.5	61982.4	60092.9		4	3	1.06133	0	13400.5	13400.5	14222.4	13788.9
	Residential Care (Medicaid)	1163.18	5813.45	22090.6	2325.13	11626.9	44182.4			5	4	1.0934		10762.4	10762.4	11767.5	11233.5		5	4	1.0934		13076.7	13076.7	14298	13649.2
	Medical Services (excluding autism-specific behavioral therapies)	7901.55	11061.2	16591.8	15801.9	22122.4	33183.6			6	5	1.12643		19335.9	19335.9	21780.4	20472.7		6	5	1.12643		23329	23329	26278.4	24700.6
	TOTAL	9064.72	16874.6	38682.4	18127	33749.3	77366			7	6	1.16046		19335.9	19335.9	22438.4	20767.3		7	6	1.16046		23329	23329	27072.3	25056
										8	7	1.19551		19335.9	19335.9	23116.3	21066		8	7	1.19551		23329	23329	27890.1	25416.4
	Category	With EIBI	Without EIBI							9	8	1.23163		19335.9	19335.9	23814.6	21369.1		9	8	1.23163		23329	23329	28732.7	25782.1
	Regular Development	0.29	0.11							10	9	1.26884		19335.9	19335.9	24534.1	21676.5		10	9	1.26884		23329	23329	29600.7	26152.9
	Reduced Dependency	0.34	0.08							11	10	1.30717		19335.9	19335.9	25275.3	21988.3		11	10	1.30717		23329	23329	30494.9	26529.2
	Dependent	0.37	0.81							12	11	1.34666		19335.9	19335.9	26038.8	22304.6		12	11	1.34666		23329	23329	31416.2	26910.8
	Peters-Scheffer et al 2012									13	12	1.38734		19335.9	19335.9	26825.5	22625.5		13	12	1.38734		23329	23329	32365.3	27297.9
										14	13	1.42925		19335.9	19335.9	27635.9	22950.9		14	13	1.42925		23329	23329	33343	27690.6
	Health Category	With EIBI	Without EIBI							15	14	1.47243		19335.9	19335.9	28470.7	23281.1		15	14	1.47243		23329	23329	34350.3	28089
	ASD	0	0							16	15	1.51691		19335.9	19335.9	29330.8	23616		16	15	1.51691		23329	23329	35388.1	28493.1
	Co-morbid Conditions	0.4	0.58							17	16	1.56274		19335.9	19335.9	30216.9	23955.8		17	16	1.56274		23329	23329	36457.1	28902.9
	ASD w/Intellectual Disability	0.31	0.31							18	17	1.60995		42642	42642	68651.5	53590.4		18	17	1.60995		51038.4	51038.4	82169.2	64142.5
										19	18	1.65859		42642	42642	70725.5	54361.3		19	18	1.65859		51038.4	51038.4	84651.6	65065.3
	Average Age of Initiation of EIBI (Yr)	2								20	19	1.70869		42642	42642	72862.1	55143.4		20	19	1.70869		51038.4	51038.4	87208.9	66001.3
	Average Tenor of EIBI (years)	3								21	20	1.76031		42642	42642	75063.3	55936.6		21	20	1.76031		51038.4	51038.4	89843.5	66950.7
	Jacobson et al 1998									22	21	1.81349		42642	42642	77330.9	56741.3		22	21	1.81349		51038.4	51038.4	92557.6	67913.9
		EIBI								23	22	1.86828		42642	42642	79667.1	57557.6		23	22	1.86828		51038.4	51038.4	95353.8	68890.8
	EIBI Cost/Year	45000	BCBA ABA at $30/hr for 30hrs/week for 50 weeks/yr							24	23	1.92472		42642	42642	82073.8	58385.6		24	23	1.92472		51038.4	51038.4	98234.4	69881.9
	Chasson, Harris and Neely 2007									25	24	1.98286		42642	42642	84553.3	59225.5		25	24	1.98286		51038.4	51038.4	101202	70887.2
										26	25	2.04276		42642	42642	87107.6	60077.5		26	25	2.04276		51038.4	51038.4	104259	71906.9
	Percentage of ASD with ID	0.31								27	26	2.10448		42642	42642	89739.2	60941.7		27	26	2.10448		51038.4	51038.4	107409	72941.3
	CDC									28	27	2.16805		42642	42642	92450.2	61818.4		28	27	2.16805		51038.4	51038.4	110654	73990.6
		CMCM								29	28	2.23355		42642	42642	95243.1	62707.7		29	28	2.23355		51038.4	51038.4	113997	75055
	Multiplier for Dependent but without ID	1.48	Average multiplier for ASD with co-morbid ADHD or Epilepsy							30	29	2.30102		42642	42642	98120.4	63609.8		30	29	2.30102		51038.4	51038.4	117441	76134.8
	Peacock et al 2012		1.48131							31	30	2.37054		42642	42642	101085	64524.8		31	30	2.37054		51038.4	51038.4	120988	77230
										32	31	2.44215		42642	42642	104138	65453.1		32	31	2.44215		51038.4	51038.4	124644	78341
	Annual Number of Births in US	3788325	Vital Statistics Rapid Release May 2018							33	32	2.51593		42642	42642	107284	66394.6		33	32	2.51593		51038.4	51038.4	128409	79468
	ASD Prevelance (1/59)	0.0169492	CDC ASD Surveilance Report							34	33	2.59194		42642	42642	110525	67349.8		34	33	2.59194		51038.4	51038.4	132288	80611.2
	Number of Annual ASD Diagnoses in US	64208.9								35	34	2.67024		42642	42642	113864	68318.6		35	34	2.67024		51038.4	51038.4	136285	81770.8
	Percentage of Children Insured by Medicaid	0.47	https://www.kff.org/medicaid/issue-brief/medicaids-role-for-children-with-special-health-care-needs-a-look-at-eligibility-services-and-spending/							36	35	2.75091		42642	42642	117304	69301.4		36	35	2.75091		51038.4	51038.4	140402	82947.1
	Percentage of Medicaid Paid by HHS	0.765								37	36	2.83401		42642	42642	120848	70298.4		37	36	2.83401		51038.4	51038.4	144643	84140.4
	Discount Rate (30 Yr UST)	0.0156	30-year UST as of March 5, 2020		YLD					38	37	2.91963		42642	42642	124499	71309.7		38	37	2.91963		51038.4	51038.4	149013	85350.8
										39	38	3.00783		42642	42642	128260	72335.5		39	38	3.00783		51038.4	51038.4	153515	86578.6
										40	39	3.0987		42642	42642	132135	73376.1		40	39	3.0987		51038.4	51038.4	158152	87824.1
	Rate of Inflation (Medical Services)		MI							41	40	3.19231		42642	42642	136126	74431.6		41	40	3.19231		51038.4	51038.4	162930	89087.5
	Year	Rate	Multiplier	https://www.in2013dollars.com/Medical-care/price-inflation						42	41	3.28875		42642	42642	140239	75502.4		42	41	3.28875		51038.4	51038.4	167852	90369.1
	1995	0.0505	1							43	42	3.3881		42642	42642	144475	76588.5		43	42	3.3881		51038.4	51038.4	172923	91669.1
	1996	0.0367	1.0505							44	43	3.49045		42642	42642	148840	77690.3		44	43	3.49045		51038.4	51038.4	178147	92987.8
	1997	0.0287	1.08905							45	44	3.5959		42642	42642	153337	78807.9		45	44	3.5959		51038.4	51038.4	183529	94325.5
	1998	0.0323	1.12031							46	45	3.70453		42642	42642	157969	79941.6		46	45	3.70453		51038.4	51038.4	189073	95682.4
	1999	0.0335	1.1565							47	46	3.81645		42642	42642	162741	81091.6		47	46	3.81645		51038.4	51038.4	194785	97058.8
	2000	0.0429	1.19524							48	47	3.93174		42642	42642	167657	82258.2		48	47	3.93174		51038.4	51038.4	200670	98455.1
	2001	0.0479	1.24651							49	48	4.05052		42642	42642	172722	83441.5		49	48	4.05052		51038.4	51038.4	206732	99871.4
	2002	0.0507	1.30622							50	49	4.17289		42642	42642	177940	84641.9		50	49	4.17289		51038.4	51038.4	212977	101308
	2003	0.0447	1.37245							51	50	4.29895		42642	42642	183316	85859.5		51	50	4.29895		51038.4	51038.4	219411	102766
	2004	0.0502	1.4338							52	51	4.42882		42642	42642	188854	87094.6		52	51	4.42882		51038.4	51038.4	226040	104244
	2005	0.0478	1.50577							53	52	4.56261		42642	42642	194559	88347.5		53	52	4.56261		51038.4	51038.4	232869	105743
	2006	0.0414	1.57775							54	53	4.70045		42642	42642	200437	89618.5		54	53	4.70045		51038.4	51038.4	239904	107265
	2007	0.0533	1.64307
	2008	0.0424	1.73064
	2009	0.0321	1.80402
	2010	0.035	1.86193
	2011	0.0306	1.9271
	2012	0.039	1.98607
	2013	0.031	2.06352
	2014	0.0238	2.12749
	2015	0.0245	2.17813
	2016	0.0391	2.23149
	2017	0.0243	2.31874
	2018	0.0217	2.37509
	2019	0.0331	2.42663
	Inflation Estimate (10yr Ave)	0.03021
